# Supplementary material for: Analysis of the prostate cancer cell line LNCaP transcriptome using a sequencing-by-synthesis approach
Source: BMC Genomics. 2006 Sep 29;7:246. doi: 10.1186/1471-2164-7-246 (PMC1592491; doi:10.1186/1471-2164-7-246)
Supplement: Additional File 1 — Prostate_and_Cancer_Genes. A comma seperated values table, that contains genes which are discovered in the EST library and are described by Emsembl as being either cancer or proatste related. [file 1471-2164-7-246-S1.csv]

PROSTATE RELATED GENES
EST Count	GENE ID	DESCRIPTION
422	ENSG00000142515	Prostate specific antigen precursor (EC 3.4.21.77) (PSA) (Gamma- seminoprotein) (Kallikrein-3) (Semenogelase) (Seminin) (P-30 antigen). [Source:Uniprot/SWISSPROT;Acc:P07288]
170	ENSG00000157214	Six-transmembrane epithelial antigen of prostate 2 (SixTransMembrane protein of prostate 1) (Prostate cancer-associated protein 1). [Source:Uniprot/SWISSPROT;Acc:Q8NFT2]
106	ENSG00000072042	Retinol dehydrogenase 11 (EC 1.1.1.-) (Retinal reductase 1) (RalR1) (Prostate short-chain dehydrogenase/reductase 1) (Androgen-regulated short-chain dehydrogenase/reductase 1) (HCV core-binding protein HCBP12). [Source:Uniprot/SWISSPROT;Acc:Q8TC12]
87	ENSG00000130513	Growth/differentiation factor 15 precursor (GDF-15) (Placental bone morphogenic protein) (Placental TGF-beta) (Macrophage inhibitory cytokine-1) (MIC-1) (Prostate differentiation factor) (NSAID-regulated protein 1) (NRG-1). [Source:Uniprot/SWISSPROT;Acc:Q99988]
38	ENSG00000158715	Prostate cancer-associated protein 6 (Prostein). [Source:Uniprot/SWISSPROT;Acc:Q96JT2]
26	ENSG00000124225	Transmembrane prostate androgen-induced protein (Solid tumor- associated 1 protein). [Source:Uniprot/SWISSPROT;Acc:Q969W9]
23	ENSG00000164647	Six transmembrane epithelial antigen of prostate 1. [Source:Uniprot/SWISSPROT;Acc:Q9UHE8]
17	ENSG00000104960	prostate tumor overexpressed gene 1 [Source:RefSeq_peptide;Acc:NP_059128]
15	ENSG00000006744	Zinc phosphodiesterase ELAC protein 2 (EC 3.1.26.11) (Ribonuclease Z 2) (RNase Z 2) (tRNase Z 2) (tRNA 3 endonuclease 2) (ElaC homolog protein 2) (Heredity prostate cancer protein 2). [Source:Uniprot/SWISSPROT;Acc:Q9BQ52]
8	ENSG00000143543	JTB protein precursor (Jumping translocation breakpoint protein) (Prostate androgen regulated protein) (PAR protein). [Source:Uniprot/SWISSPROT;Acc:O76095]
5	ENSG00000196205	PREDICTED: similar to eukaryotic translation elongation factor 1 alpha 1; eukaryotic translation elongation factor 1 alpha 1-like 14; CTCL tumor antigen; translation elongation factor 1 alpha 1-like 14; prostate tumor-inducing protein 1; EF1a-like protein [Source:RefSeq_peptide_predicted;Acc:XP_496374]
5	ENSG00000149150	Large neutral amino acids transporter small subunit 3 (L-type amino acid transporter 3) (Solute carrier family 43 member 1) (Prostate cancer overexpressed gene 1 protein). [Source:Uniprot/SWISSPROT;Acc:O75387]
4	ENSG00000083642	androgen-induced prostate proliferative shutoff associated protein isoform 1 [Source:RefSeq_peptide;Acc:NP_055847]
4	ENSG00000120885	Clusterin precursor (Complement-associated protein SP-40,40) (Complement cytolysis inhibitor) (CLI) (NA1/NA2) (Apolipoprotein J) (Apo-J) (Testosterone-repressed prostate message 2) (TRPM-2) [Contains: Clusterin beta chain (ApoJalpha) (Complement cytolysis [Source:Uniprot/SWISSPROT;Acc:P10909]
4	ENSG00000165215	Claudin-3 (Clostridium perfringens enterotoxin receptor 2) (CPE- receptor 2) (CPE-R 2) (Ventral prostate.1 protein homolog) (HRVP1). [Source:Uniprot/SWISSPROT;Acc:O15551]
3	ENSG00000187537	protein expressed in prostate, ovary, testis, and placenta 14 isoform POTE-14A [Source:RefSeq_peptide;Acc:NP_001005356]
2	ENSG00000068985	G antigen family B 1 protein (Prostate-associated gene protein 1) (PAGE-1) (GAGE-9) (AL5). [Source:Uniprot/SWISSPROT;Acc:O75459]
1	ENSG00000116977	Galectin-8 (Gal-8) (Prostate carcinoma tumor antigen 1) (PCTA-1) (Po66 carbohydrate-binding protein) (Po66-CBP). [Source:Uniprot/SWISSPROT;Acc:O00214]
1	ENSG00000151208	Discs large homolog 5 (Placenta and prostate DLG) (Discs large protein P-dlg). [Source:Uniprot/SWISSPROT;Acc:Q8TDM6]
1	ENSG00000168802	decreased expression in renal and prostate [Source:RefSeq_peptide;Acc:NP_001002847]
1	ENSG00000152931	Prostate-specific and androgen regulated protein PART-1. [Source:Uniprot/SWISSPROT;Acc:Q9NPD0]
CANCER RELATED GENES
EST Count	GENE ID	DESCRIPTION
311	ENSG00000159674	Spondin-2 precursor (Mindin) (Differentially expressed in cancerous and noncancerous lung cells 1) (DIL-1). [Source:Uniprot/SWISSPROT;Acc:Q9BUD6]
170	ENSG00000157214	Six-transmembrane epithelial antigen of prostate 2 (SixTransMembrane protein of prostate 1) (Prostate cancer-associated protein 1). [Source:Uniprot/SWISSPROT;Acc:Q8NFT2]
143	ENSG00000149925	Fructose-bisphosphate aldolase A (EC 4.1.2.13) (Muscle-type aldolase) (Lung cancer antigen NY-LU-1). [Source:Uniprot/SWISSPROT;Acc:P04075]
38	ENSG00000158715	Prostate cancer-associated protein 6 (Prostein). [Source:Uniprot/SWISSPROT;Acc:Q96JT2]
36	ENSG00000049860	Beta-hexosaminidase beta chain precursor (EC 3.2.1.52) (N-acetyl-beta- glucosaminidase) (Beta-N-acetylhexosaminidase) (Hexosaminidase B) (Cervical cancer proto-oncogene 7) (HCC-7) [Contains: Beta- hexosaminidase beta-B chain; Beta-hexosaminidase beta-A ch [Source:Uniprot/SWISSPROT;Acc:P07686]
33	ENSG00000167861	Protein C17orf28 (Down-regulated in multiple cancers-1). [Source:Uniprot/SWISSPROT;Acc:Q8IV36]
28	ENSG00000080189	Solute carrier family 35 member C2 (Ovarian cancer overexpressed gene 1 protein). [Source:Uniprot/SWISSPROT;Acc:Q9NQQ7]
27	ENSG00000111328	Cyclin-dependent kinase 2-associated protein 1 (CDK2-associated protein 1) (Putative oral cancer suppressor) (Deleted in oral cancer- 1) (DOC-1). [Source:Uniprot/SWISSPROT;Acc:O14519]
24	ENSG00000189306	Gastric cancer antigen Zg14. [Source:Uniprot/SWISSPROT;Acc:Q9Y3A4]
20	ENSG00000106723	Spindlin (Ovarian cancer-related protein). [Source:Uniprot/SWISSPROT;Acc:Q9Y657]
20	ENSG00000125991	Serologically defined breast cancer antigen NY-BR-84. [Source:Uniprot/SWISSPROT;Acc:Q9Y282]
15	ENSG00000006744	Zinc phosphodiesterase ELAC protein 2 (EC 3.1.26.11) (Ribonuclease Z 2) (RNase Z 2) (tRNase Z 2) (tRNA 3 endonuclease 2) (ElaC homolog protein 2) (Heredity prostate cancer protein 2). [Source:Uniprot/SWISSPROT;Acc:Q9BQ52]
15	ENSG00000088325	Targeting protein for Xklp2 (Restricted expression proliferation associated protein 100) (p100) (Differentially expressed in cancerous and noncancerous lung cells 2) (DIL-2) (Protein FLS353) (Hepatocellular carcinoma-associated antigen 519). [Source:Uniprot/SWISSPROT;Acc:Q9ULW0]
14	ENSG00000166619	Bladder cancer-associated protein (Bladder cancer 10 kDa protein) (Bc10). [Source:Uniprot/SWISSPROT;Acc:P62952]
13	ENSG00000166734	cancer susceptibility candidate 4 isoform b [Source:RefSeq_peptide;Acc:NP_816929]
11	ENSG00000070081	Nucleobindin 2 precursor (DNA-binding protein NEFA) (Gastric cancer antigen Zg4). [Source:Uniprot/SWISSPROT;Acc:P80303]
10	ENSG00000137288	Protein C6orf125 (Breast cancer associated protein SGA-81M). [Source:Uniprot/SWISSPROT;Acc:Q9BRT2]
9	ENSG00000004534	RNA-binding protein 6 (RNA-binding motif protein 6) (RNA-binding protein DEF-3) (Lung cancer antigen NY-LU-12) (Protein G16). [Source:Uniprot/SWISSPROT;Acc:P78332]
9	ENSG00000102316	Melanoma-associated antigen D2 (MAGE-D2 antigen) (MAGE-D) (Breast cancer associated gene 1 protein) (BCG-1) (11B6) (Hepatocellular carcinoma associated protein JCL-1). [Source:Uniprot/SWISSPROT;Acc:Q9UNF1]
8	ENSG00000108349	Cancer susceptibility candidate gene 3 protein (Metastatic lymph node protein 51) (MLN 51 protein) (Barentsz protein) (Btz). [Source:Uniprot/SWISSPROT;Acc:O15234]
7	ENSG00000165525	Serologically defined colon cancer antigen 1 (Antigen NY-CO-1). [Source:Uniprot/SWISSPROT;Acc:O60524]
7	ENSG00000147526	Transforming acidic coiled-coil-containing protein 1 (Taxin 1) (Gastric cancer antigen Ga55). [Source:Uniprot/SWISSPROT;Acc:O75410]
7	ENSG00000108963	candidate tumor suppressor in ovarian cancer 2 [Source:RefSeq_peptide;Acc:NP_543012]
6	ENSG00000149658	YTH domain protein 1 (Dermatomyositis associated with cancer putative autoantigen 1) (DACA-1). [Source:Uniprot/SWISSPROT;Acc:Q9BYJ9]
6	ENSG00000168672	breast cancer membrane protein 101 [Source:RefSeq_peptide;Acc:NP_777571]
6	ENSG00000164134	NMDA receptor regulated protein 1 (N-terminal acetyltransferase) (Tubedown-1 protein) (Tbdn100) (Gastric cancer antigen Ga19). [Source:Uniprot/SWISSPROT;Acc:Q9BXJ9]
5	ENSG00000171444	Colorectal mutant cancer protein (MCC protein). [Source:Uniprot/SWISSPROT;Acc:P23508]
5	ENSG00000012048	Breast cancer type 1 susceptibility protein (RING finger protein 53). [Source:Uniprot/SWISSPROT;Acc:P38398]
5	ENSG00000181991	28S ribosomal protein S11, mitochondrial precursor (S11mt) (MRP-S11) (Cervical cancer proto-oncogene 2) (HCC-2). [Source:Uniprot/SWISSPROT;Acc:P82912]
5	ENSG00000149150	Large neutral amino acids transporter small subunit 3 (L-type amino acid transporter 3) (Solute carrier family 43 member 1) (Prostate cancer overexpressed gene 1 protein). [Source:Uniprot/SWISSPROT;Acc:O75387]
4	ENSG00000064787	Breast carcinoma amplified sequence 1 (Novel amplified in breast cancer 1) (Amplified and overexpressed in breast cancer). [Source:Uniprot/SWISSPROT;Acc:O75363]
3	ENSG00000141219	lung cancer-related protein 8 [Source:RefSeq_peptide;Acc:NP_060411]
3	ENSG00000175324	U6 snRNA-associated Sm-like protein LSm1 (Small nuclear ribonuclear CaSm) (Cancer-associated Sm-like). [Source:Uniprot/SWISSPROT;Acc:O15116]
3	ENSG00000163636	26S proteasome non-ATPase regulatory subunit 6 (26S proteasome regulatory subunit S10) (p42A) (Proteasome regulatory particle subunit p44S10) (Phosphonoformate immuno-associated protein 4) (Breast cancer associated protein SGA-113M). [Source:Uniprot/SWISSPROT;Acc:Q15008]
3	ENSG00000174744	Breast cancer metastasis-suppressor 1. [Source:Uniprot/SWISSPROT;Acc:Q9HCU9]
3	ENSG00000141452	Protein C18orf8 (Colon cancer-associated protein Mic1) (Mic-1). [Source:Uniprot/SWISSPROT;Acc:Q96DM3]
3	ENSG00000139618	Breast cancer type 2 susceptibility protein (Fanconi anemia group D1 protein). [Source:Uniprot/SWISSPROT;Acc:P51587]
3	ENSG00000112144	Serine/threonine-protein kinase ICK (EC 2.7.1.37) (Intestinal cell kinase) (hICK) (MAK-related kinase) (MRK) (Laryngeal cancer kinase 2) (LCK2). [Source:Uniprot/SWISSPROT;Acc:Q9UPZ9]
3	ENSG00000183605	Sideroflexin-4 (Breast cancer resistance marker 1). [Source:Uniprot/SWISSPROT;Acc:Q6P4A7]
2	ENSG00000165689	serologically defined colon cancer antigen 3 [Source:RefSeq_peptide;Acc:NP_006634]
2	ENSG00000173267	Gamma-synuclein (Persyn) (Breast cancer-specific gene 1 protein) (Synoretin) (SR). [Source:Uniprot/SWISSPROT;Acc:O76070]
2	ENSG00000186712	PCTP-like protein (PCTP-L) (StAR-related lipid transfer protein 10) (StARD10) (START domain-containing protein 10) (Serologically defined colon cancer antigen 28) (Antigen NY-CO-28). [Source:Uniprot/SWISSPROT;Acc:Q9Y365]
2	ENSG00000054282	serologically defined colon cancer antigen 8 [Source:RefSeq_peptide;Acc:NP_006633]
2	ENSG00000188300	Lung cancer oncogene 5. [Source:Uniprot/SPTREMBL;Acc:Q7Z5Q7]
2	ENSG00000147654	Receptor-binding cancer antigen expressed on SiSo cells (Cancer associated surface antigen RCAS1) (Estrogen receptor-binding fragment- associated gene 9 protein). [Source:Uniprot/SWISSPROT;Acc:O00559]
2	ENSG00000137812	Cancer susceptibility candidate 5 (ALL1-fused gene from chromosome 15q14) (AF15q14) (D40/AF15q14 protein). [Source:Uniprot/SWISSPROT;Acc:Q8NG31]
2	ENSG00000166452	Proline-rich protein BCA3 (Breast cancer associated gene 3 protein) (PKA-interacting protein) (AKIP1). [Source:Uniprot/SWISSPROT;Acc:Q9NQ31]
2	ENSG00000183649	Cervical cancer suppressor gene 5. [Source:Uniprot/SPTREMBL;Acc:Q8NFX8]
2	ENSG00000104219	Zinc finger DHHC domain containing protein 2 (Zinc finger protein 372) (Reduced expression associated with metastasis protein) (Ream) (Reduced expression in cancer protein) (Rec). [Source:Uniprot/SWISSPROT;Acc:Q9UIJ5]
1	ENSG00000198646	Nuclear receptor coactivator 6 (Amplified in breast cancer-3 protein) (Cancer-amplified transcriptional coactivator ASC-2) (Activating signal cointegrator-2) (ASC-2) (Peroxisome proliferator-activated receptor-interacting protein) (PPAR-interacting protei [Source:Uniprot/SWISSPROT;Acc:Q14686]
1	ENSG00000134283	Periphilin 1 (Gastric cancer antigen Ga50). [Source:Uniprot/SWISSPROT;Acc:Q8NEY8]
1	ENSG00000180096	Septin-1 (LARP) (Serologically defined breast cancer antigen NY-BR- 24). [Source:Uniprot/SWISSPROT;Acc:Q8WYJ6]
1	ENSG00000153015	serologically defined colon cancer antigen 10 [Source:RefSeq_peptide;Acc:NP_005860]
1	ENSG00000174325	Disrupted in renal cancer protein. [Source:Uniprot/SWISSPROT;Acc:Q969H9]
1	ENSG00000179981	serologically defined colon cancer antigen 33 [Source:RefSeq_peptide;Acc:NP_005777]
